# Supplementary material for: Additive and Laser Manufacturing for Multifunctional Electronics on High‐Performance Polymers
Source: Small Sci. 2025 Apr 2;5(6):2500022. doi: 10.1002/smsc.202500022 (PMC12168607; doi:10.1002/smsc.202500022)
Supplement: Supplementary file 1 — Supplementary Material [file SMSC-5-2500022-s001.zip]

Archive with 3 entries (3 files):
- smsc12703-sup-0001-suppdata-S1.mov
- smsc12703-sup-0001-suppdata-S2.mov
- smsc12703-sup-0001-suppdata-S3.pdf
